# Supplementary material for: MAGs-centric crack: how long will, spore-positive Frankia and most Protofrankia, microsymbionts remain recalcitrant to axenic growth?
Source: Front Microbiol. 2024 Jul 31;15:1367490. doi: 10.3389/fmicb.2024.1367490 (PMC11323853; doi:10.3389/fmicb.2024.1367490)
Supplement: Supplementary file 1 [file Table_1.XLSX]

## Sheet: Table S1
	Table S1 Pseudogenes in frankia genomes
		Ambiguous residues	Frameshifted	Incomplete	Internal stop	Multiple problems	Pseudogene Total
	Pseudofrankia inefficax EuI1cT (CP002299)	0	13	64	4	8	73
	Pseudofrankia sp DC12 (LANG00000000)	0	26	139	6	20	149
	Pseudofrankia saprophytica CN3T (AGJN00000000)	0	48	186	16	33	211
	Pseudofrankia asymbiotica NRRLB-16386T (MOMC00000000)	1	59	515	13	11	577
	Pseudofrankia sp BMG5.36 (MBLO00000000)	0	56	235	13	43	315
	Candidatus Protofrankia meridionalis Cppng1Canod (CAAAFQ000000000)						435
	Candidatus Protofrankia meridionalis Cppng1 (CADDZT000000000)						427
	Candidatus Protofrankia californiensis Dg2 (FLUV00000000)						1836
	Protofrankia symbiont of Coriaria ruscifolia (CAAAFR000000000)	0	55	193	18	35	227
	Protofrankia coriariae BMG5.1T (JWIO00000000)	1	163	250	9	30	390
	Protofrankia coriariae BMG5.30 MOME00000000	1	47	193	14	14	239
	Protofrankia symbiont of Coriaria nepalensis (CAAAHA000000000)						210
	Candidatus Protofrankia datiscae Dg1 (CP002801)	0	45	125	19	23	165
	Parafrankia discariae BCU110501T (ARDT00000000)	1	39	205	4	26	220
	Parafrankia soli CjT (MAXA00000000)	0	96	278	17	54	332
	Parafrankia irregularis G2T (FAOZ00000000)	0	24	86	9	19	99
	Parafrankia colletiae Cc117T (MBLM00000000)	2	66	318	14	18	378
	Parafrankia elaeagni BMG5.12T (ARFH00000000)	0	29	174	7	20	187
	Frankia umida Ag45/Mut15T (JALKFT000000000)	0	20	109	5	18	115
	Candidatus Frankia nodulisporulans AgTrS	0	50	236	19	10	295
	Candidatus Frankia nodulisporulans AgUmASt1 (CADDZU000000000)	0	40	135	13	6	182
	Candidatus Frankia nodulisporulans AgUmASH1 (CADCWS000000000)	0	40	176	17	6	239
	Frankia canadensis ARgP5T (FZMO00000000)	0	40	249	5	22	271
	Frankia casuarinae CcI3T (CP000249)	0	37	129	17	30	148
	Frankia sp QA3 ( AJWA00000000)	0	51	196	18	35	227
	Frankia alni ACN14aT (CT5732132)	0	12	70	6	10	75
	Frankia torreyi CpI1T (JYFN00000000)	0	21	523	9	16	533
	Frankia gtarii Agncl-4T (JANEZS000000000)	0	35	264	16	32	261
	Candidatus Frankia alpina AiOr (CADCWT000000000)	0	151	347	42	35	501
	Candidatus Frankia alpina AvVan (SSXH00000000)	0	403	381	82	86	773

## Sheet: Table S2
Table S2 GapMind for catabolism of small carbon sources
catabolism of small carbon sources in	Frankia alni ACN14A	Frankia umida Ag45/Mut15	Candidatus Frankia nodulisporulans AgTrS	Candidatus Frankia nodulisporulans AgUmASt1	Candidatus Frankia alpina	Candidatus Frankia alpina AvVan	Frankia gtarii Agncl-10	Protofrankia coriariae BMG5.1	Protofrankia sp. BMG5.30	Candidatus Protofrankia datiscae Dg1	Protofrankia symbiont of Coriaria ruscifolia Cv1_Ct_nod1	Candidatus Protofrankia californiensis	Candidatus Protofrankia californiensis Dg2	Protofrankiasymbiont of Coriaria nepalensis	Candidatus Protofrankia meridionalis Cppng1_Ca_nod	Candidatus Protofrankia meridionalis Cppng1
Pathway	Steps	Steps	Steps	Steps	Steps	Steps	Steps	Steps	Steps	Steps	Steps	Steps	Steps	Steps	Steps	Steps
acetate	dctA, acs	actP, acs	actP, acs	actP, acs	actP, acs	actP, acs	dctA, acs	actP, acs	actP, acs	actP, acs	dctA, acs	dctA, acs	actP, acs	actP, acs	actP, acs	actP, acs
D-alanine	mctP, dadA	mctP, dadA	mctP, dadA	mctP, dadA	cycA, dadA	cycA, dadA	mctP, dadA	cycA, dadA	AZOBR_RS08235, AZOBR_RS08240, AZOBR_RS08245, AZOBR_RS08250, AZOBR_RS08260, dadA	cycA, dadA	cycA, dadA	cycA, dadA	cycA, dadA	cycA, dadA	cycA, dadA	cycA, dadA
alanine	cycA	braC, braD, braE, braF, braG	cycA	cycA	cycA	cycA	braC, braD, braE, braF, braG	cycA	cycA	cycA	cycA	cycA	cycA	cycA	cycA	cycA
arabinose	araE, xacB, xacC, xacD, xacE, xacF	araE, xacB, xacC, xacD, xacE, xacF	araE, araA, araB, araD	araE, araA, araB, araD	araE, araA, araB, araD	araE, araA, araB, araD	araE, araA, araB, araD	araE, araA, araB, araD	araE, araA, araB, araD	araE, araA, araB, araD	araE, araA, araB, araD	araE, araA, araB, araD	araE, araA, araB, araD	araE, araA, araB, araD	araE, araA, araB, araD	araE, araA, araB, araD
arginine	rocE, adiA, aguA, aguB, patA, patD, gabT, gabD	rocE, rocF, rocD, PRO3, put1, putA	rocE, rocF, rocD, PRO3, put1, putA	rocE, rocF, rocD, PRO3, put1, putA	rocE, adiA, aguA, aguB, patA, patD, gabT, gabD	rocE, adiA, aguA, aguB, patA, patD, gabT, gabD	rocE, adiA, aguA, aguB, patA, patD, gabT, gabD	rocE, rocF, rocD, rocA	rocE, rocF, rocD, rocA	rocE, rocF, rocD, PRO3, put1, putA	rocE, rocF, rocD, PRO3, put1, putA	rocE, rocF, rocD, PRO3, put1, putA	rocE, rocF, rocD, PRO3, put1, putA	rocE, rocF, rocD, PRO3, put1, putA*	rocE, rocF, rocD, rocA	rocE, rocF, rocD, rocA
asparagine	ans, glt	ans, glt	ans, glt	ans, glt	ans, dauA	ans, glt	ans, glt	ans, glt	ans, glt	ans, glt	ans, glt	ans, glt	ans, glt	ans, glt	ans, dauA	ans, dauA
aspartate	glt	glt	glt	glt	dauA	glt	glt	glt	glt	glt	glt	glt	glt	glt	dauA	dauA
cellobiose	cdt, cbp, pgmA, glk	bgl, MFS-glucose, glk	cdt, cbp, pgmA, glk	bgl, MFS-glucose, glk	bgl, MFS-glucose, glk	bgl, MFS-glucose, glk	cdt, cbp, pgmA, glk	bgl, MFS-glucose, glk	cdt, cbp, pgmA, glk	cdt, cbp, pgmA, glk	bgl, MFS-glucose, glk	bgl, MFS-glucose, glk	bgl, MFS-glucose, glk	cdt, cbp, pgmA, glk	cdt, cbp, pgmA, glk	cdt, cbp, pgmA, glk
citrate	SLC13A5, acn, icd	SLC13A5, acn, icd	SLC13A5, acn, icd	SLC13A5, acn, icd	SLC13A5, acn, icd	SLC13A5, acn, icd	SLC13A5, acn, icd	SLC13A5, acn, icd	SLC13A5, acn, icd	SLC13A5, acn, icd	SLC13A5, acn, icd	SLC13A5, acn, icd*	SLC13A5, acn, icd	SLC13A5, acn, icd	SLC13A5, acn, icd*	SLC13A5, acn, icd*
citrulline	AO353_03055, AO353_03050, AO353_03045, AO353_03040, arcB, arcC, odc, patA, patD, gabT, gabD	AO353_03055, AO353_03050, AO353_03045, AO353_03040, arcB, arcC, rocD, PRO3, put1, putA	AO353_03055, AO353_03050, AO353_03045, AO353_03040, arcB, arcC, rocD, PRO3, put1, putA	AO353_03055, AO353_03050, AO353_03045, AO353_03040, arcB, arcC, rocD, PRO3, put1, putA	AO353_03055, AO353_03050, AO353_03045, AO353_03040, arcB, arcC, rocD, PRO3, put1, putA	AO353_03055, AO353_03050, AO353_03045, AO353_03040, arcB, arcC, rocD, rocA	AO353_03055, AO353_03050, AO353_03045, AO353_03040, arcB, arcC, rocD, PRO3, put1, putA	AO353_03055, AO353_03050, AO353_03045, AO353_03040, arcB, arcC, rocD, rocA	AO353_03055, AO353_03050, AO353_03045, AO353_03040, arcB, arcC, rocD, rocA	AO353_03055, AO353_03050, AO353_03045, AO353_03040, arcB, arcC, rocD, PRO3, put1, putA	AO353_03055, AO353_03050, AO353_03045, AO353_03040, arcB, arcC, rocD, PRO3, put1, putA	AO353_03055, AO353_03050, AO353_03045, AO353_03040, arcB, arcC, rocD, PRO3, put1, putA	AO353_03055, AO353_03050, AO353_03045, AO353_03040, arcB, arcC, rocD, PRO3, put1, putA	AO353_03055, AO353_03050, AO353_03045, AO353_03040, arcB, arcC, rocD, PRO3, put1, putA*	AO353_03055, AO353_03050, AO353_03045, AO353_03040, arcB, arcC, rocD, rocA	AO353_03055, AO353_03050, AO353_03045, AO353_03040, arcB, arcC, rocD, rocA
deoxyinosine	nupC, deoD, deoB, deoC, adh, acs	nupC, deoD, deoB, deoC, adh, acs	nupC, deoD, deoB, deoC, adh, acs	nupC, deoD, deoB, deoC, adh, acs	nupC, deoD, deoB, deoC, adh, acs	nupC, deoD, deoB, deoC, adh, acs	nupC, deoD, deoB, deoC, adh, acs	nupC, deoD, deoB, deoC, adh, acs	nupC, deoD, deoB, deoC, adh, acs	nupC, deoD, deoB, deoC, adh, acs	nupC, deoD, deoB, deoC, adh, acs	nupC, deoD, deoB, deoC, adh, acs	nupC, deoD, deoB, deoC, adh, acs	nupC, deoD, deoB, deoC, adh, acs	nupC, deoD, deoB, deoC, adh, acs	nupC, deoD, deoB, deoC, adh, acs
deoxyribonate	deoxyribonate-transport, deoxyribonate-dehyd, ketodeoxyribonate-cleavage, garK, atoA, atoD, atoB	deoxyribonate-transport, deoxyribonate-dehyd, ketodeoxyribonate-cleavage, garK, aacS, atoB	deoxyribonate-transport, deoxyribonate-dehyd, ketodeoxyribonate-cleavage, garK, aacS, atoB	deoxyribonate-transport, deoxyribonate-dehyd, ketodeoxyribonate-cleavage, garK, aacS, atoB	deoxyribonate-transport, deoxyribonate-dehyd, ketodeoxyribonate-cleavage, garK, aacS, atoB	deoxyribonate-transport, deoxyribonate-dehyd, ketodeoxyribonate-cleavage, garK, aacS, atoB	deoxyribonate-transport, deoxyribonate-dehyd, ketodeoxyribonate-cleavage, garK, atoA, atoD, atoB	deoxyribonate-transport, deoxyribonate-dehyd, ketodeoxyribonate-cleavage, garK, atoA, atoD, atoB	deoxyribonate-transport, deoxyribonate-dehyd, ketodeoxyribonate-cleavage, garK, atoA, atoD, atoB	deoxyribonate-transport, deoxyribonate-dehyd, ketodeoxyribonate-cleavage, garK, aacS, atoB	deoxyribonate-transport, deoxyribonate-dehyd, ketodeoxyribonate-cleavage, garK, aacS, atoB	deoxyribonate-transport, deoxyribonate-dehyd, ketodeoxyribonate-cleavage, garK, atoA, atoD, atoB	deoxyribonate-transport, deoxyribonate-dehyd, ketodeoxyribonate-cleavage, garK, aacS, atoB	deoxyribonate-transport, deoxyribonate-dehyd, ketodeoxyribonate-cleavage, garK, aacS, atoB	deoxyribonate-transport, deoxyribonate-dehyd, ketodeoxyribonate-cleavage, garK, aacS, atoB	deoxyribonate-transport, deoxyribonate-dehyd, ketodeoxyribonate-cleavage, garK, aacS, atoB
deoxyribose	deoP, deoK, deoC, adh, acs	deoP, deoK, deoC, adh, acs	deoP, deoK, deoC, adh, acs	deoP, deoK, deoC, adh, acs	deoP, deoK, deoC, adh, acs	deoP, deoK, deoC, adh, acs	deoP, deoK, deoC, adh, acs	deoP, deoK, deoC, adh, acs	deoP, deoK, deoC, adh, acs	deoP, deoK, deoC, adh, acs	deoP, deoK, deoC, adh, acs	deoP, deoK, deoC, adh, acs	deoP, deoK, deoC, adh, acs	deoP, deoK, deoC, adh, acs	deoP, deoK, deoC, adh, acs	deoP, deoK, deoC, adh, acs
ethanol	etoh-dh-nad, adh, acs	etoh-dh-nad, adh, acs	etoh-dh-nad, adh, acs	etoh-dh-nad, adh, acs	etoh-dh-nad, adh, acs	etoh-dh-nad, adh, acs	etoh-dh-nad, adh, acs	etoh-dh-nad, adh, acs	etoh-dh-nad, adh, acs	etoh-dh-nad, adh, acs	etoh-dh-nad, adh, acs	etoh-dh-nad, adh, acs	etoh-dh-nad, adh, acs	etoh-dh-nad, adh, acs	etoh-dh-nad, adh, acs	etoh-dh-nad, adh, acs
fructose	fruII-ABC, 1pfk, fba, tpi	fruII-ABC, 1pfk, fba, tpi	fruII-ABC, 1pfk, fba, tpi	fruII-ABC, 1pfk, fba, tpi	fruII-ABC, 1pfk, fba, tpi	fruII-ABC, 1pfk, fba, tpi	fruII-ABC, 1pfk, fba, tpi	Slc2a5, scrK	Slc2a5, scrK	Slc2a5, scrK	fruII-ABC, 1pfk, fba, tpi	fruII-ABC, 1pfk, fba, tpi	fruII-ABC, 1pfk, fba, tpi	Slc2a5, scrK	frcA, frcB, frcC, scrK	frcA, frcB, frcC, scrK
fucose	fucP, fucU, fucI, fucK, fucA, tpi, fucO	fucP, fucU, fdh, fuconolactonase, fucD, fucDH, KDF-hydrolase	fucP, fucU, fdh, fuconolactonase, fucD, fucDH, KDF-hydrolase	fucP, fucU, fdh, fuconolactonase, fucD, fucDH, KDF-hydrolase	fucP, fucU, fucI, fucK, fucA, tpi, fucO	fucP, fucU, fucI, fucK, fucA, tpi, fucO	fucP, fucU, fucI, fucK, fucA, tpi, fucO	fucP, fucU, fucI, fucK, fucA, tpi, aldA	fucP, fucU, fucI, fucK, fucA, tpi, aldA	fucP, fucU, fucI, fucK, fucA, tpi, aldA	fucP, fucU, fucI, fucK, fucA, tpi, aldA	fucP, fucU, fucI, fucK, fucA, tpi, aldA	fucP, fucU, fucI, fucK, fucA, tpi, aldA	fucP, fucU, fucI, fucK, fucA, tpi, aldA	fucP, fucU, fucI, fucK, fucA, tpi, aldA	fucP, fucU, fucI, fucK, fucA, tpi, aldA
fumarate	dctA	SLC26dg	SLC26dg	SLC26dg	SLC26dg	SLC26dg	dctA	dctA	dctA	dctA	dctA	dctA	dctA	dctA	dauA	dauA
galactose	galP, galK, galT, galE, pgmA	galP, galK, galT, galE, pgmA	galP, galK, galT, galE, pgmA	galP, galK, galT, galE, pgmA	galP, galK, galT, galE, pgmA	galP, galK, galT, galE, pgmA	galP, galK, galT, galE, pgmA	galP, galK, galT, galE, pgmA	galP, galK, galT, galE, pgmA	galP, galK, galT, galE, pgmA	galP, galK, galT, galE, pgmA	galP, galK, galT, galE, pgmA	galP, galK, galT, galE, pgmA	galP, galK, galT, galE, pgmA	galP, galK, galT, galE, pgmA	galP, galK, galT, galE, pgmA
galacturonate	exuT, udh, gli, gci, kdgD, dopDH	exuT, udh, uxuL, garD, kdgD, dopDH	exuT, uxaC, uxaB, uxaA, kdgK, eda	exuT, udh, gli, gci, kdgD, dopDH	exuT, udh, gli, gci, kdgD, dopDH	exuT, udh, gli, gci, kdgD, dopDH	exuT, udh, gli, gci, kdgD, dopDH	exuT, udh, gli, gci, kdgD, dopDH	exuT, udh, gli, gci, kdgD, dopDH	exuT, udh, gli, gci, kdgD, dopDH	exuT, udh, gli, gci, kdgD, dopDH	exuT, udh, gli, gci, kdgD, dopDH	exuT, udh, gli, gci, kdgD, dopDH	exuT, udh, gli, gci, kdgD, dopDH	exuT, uxaC, uxaB, uxaA, kdgK, eda	exuT, uxaC, uxaB, uxaA, kdgK, eda
gluconate	gntT, gntK, gnd	gntT, gntK, gnd	gntT, gntK, gnd	gntT, gntK, gnd	gntT, gntK, gnd	gntT, gntK, gnd	gntT, gntK, gnd	gntT, gntK, gnd	gntT, gntK, gnd	gntT, gntK, gnd	gntT, gntK, gnd	gntT, gntK, gnd	gntT, gntK, gnd	gntT, gntK, gnd	gntT, gntK, edd, eda	gntT, gntK, edd, eda
glucose	MFS-glucose, glk	MFS-glucose, glk	MFS-glucose, glk	MFS-glucose, glk	MFS-glucose, glk	MFS-glucose, glk	MFS-glucose, glk	MFS-glucose, glk	MFS-glucose, glk	MFS-glucose, glk	MFS-glucose, glk	MFS-glucose, glk	MFS-glucose, glk	MFS-glucose, glk	MFS-glucose, glk	MFS-glucose, glk
glucose-6-P	uhpT	uhpT	uhpT	uhpT	uhpT	uhpT	uhpT	uhpT	uhpT	uhpT	uhpT	uhpT	uhpT	uhpT	uhpT	uhpT
glucosamine	gamP, nagB	gamP, nagB	gamP, nagB	gamP, nagB	gamP, nagB	gamP, nagB	gamP, nagB	gamP, nagB	gamP, nagB	gamP, nagB	gamP, nagB	gamP, nagB	gamP, nagB	gamP, nagB	gamP, nagB	gamP, nagB
glucuronate	exuT, udh, gci, garL, garR, garK	exuT, udh, gci, kdgD, dopDH	exuT, udh, gci, kdgD, dopDH	exuT, udh, gci, kdgD, dopDH	exuT, udh, gci, kdgD, dopDH	exuT, udh, gci, kdgD, dopDH	exuT, udh, gci, garL, garR, garK	exuT, udh, gci, garL, garR, garK	exuT, udh, gci, garL, garR, garK	exuT, udh, gci, garL, garR, garK	exuT, udh, gci, kdgD, dopDH	exuT, udh, gci, garL, garR, garK	exuT, udh, gci, kdgD, dopDH	exuT, udh, gci, garL, garR, garK	exuT, udh, gci, garL, garR, garK	exuT, udh, gci, garL, garR, garK
glutamate	yveA, gdhA	gltL, gluB, gluC, gluD, gdhA	gltL, gluB, gluC, gluD, gdhA	gltL, gluB, gluC, gluD, gdhA	gltS, gdhA	gltL, gluB, gluC, gluD, gdhA	yveA, gdhA	gltL, glnP, aspA	gltL, glnP, aspA	gltL, glnP, aspA	gltP, aspA	gltP, aspA	gltS, gdhA	gltL, glnP, aspA	gltL, glnP, gdhA	gltL, glnP, gdhA
glycerol	glpF, glpK, glpD, tpi	glpF, glpK, glpD, tpi	glpF, glpK, glpD, tpi	glpF, glpK, glpD, tpi	glpF, glpK, glpD, tpi	glpF, glpK, glpD, tpi	glpF, glpK, glpD, tpi	glpF, glpK, glpD, tpi	glpF, glpK, glpD, tpi	glpF, glpK, glpD, tpi	glpF, glpK, glpD, tpi	glpF, glpK, glpD, tpi	glpF, glpK, glpD, tpi	glpF, glpK, glpD, tpi	glpF, glpK, glpD, tpi	glpF, glpK, glpD, tpi
histidine	Ga0059261_1577, hutH, hutU, hutI, hutG	permease, hutH, hutU, hutI, hutG	permease, hutH, hutU, hutI, hutG	permease, hutH, hutU, hutI, hutG	permease, hutH, hutU, hutI, hutG	permease, hutH, hutU, hutI, hutG	permease, hutH, hutU, hutI, hutG	Ga0059261_1577, hutH, hutU, hutI, hutG	Ga0059261_1577, hutH, hutU, hutI, hutG	permease, hutH, hutU, hutI, hutG	permease, hutH, hutU, hutI, hutG	permease, hutH, hutU, hutI, hutG	permease, hutH, hutU, hutI, hutG	permease, hutH, hutU, hutI, hutG	permease, hutH, hutU, hutI, hutG	permease, hutH, hutU, hutI, hutG
isoleucine	livF, livG, livJ, livH, livM, bkdA, bkdB, bkdC, lpd, acdH, ech, ivdG, fadA, pccA, pccB, epi, mcm-large, mcm-small	livF, livG, livJ, livH, livM, bkdA, bkdB, bkdC, lpd, acdH, ech, ivdG, fadA, pccA, pccB, epi, mcm-large, mcm-small	livF, livG, livJ, livH, livM, bkdA, bkdB, bkdC*, lpd, acdH, ech, ivdG, fadA, pccA, pccB, epi, mcm-large, mcm-small	livF, livG, livJ, livH, livM, bkdA, bkdB, bkdC, lpd, acdH, ech, ivdG, fadA, pccA, pccB, epi, mcmA	livF, livG, livJ, livH, livM, bkdA, bkdB, bkdC, lpd, acdH, ech, ivdG, fadA, pccA, pccB, epi, mcm-large, mcm-small	livF, livG, livJ, livH, livM, bkdA, bkdB, bkdC, lpd, acdH, ech, ivdG, fadA, pccA, pccB, epi, mcmA	livF, livG, livJ, livH, livM, bkdA, bkdB, bkdC, lpd, acdH, ech, ivdG, fadA, pccA, pccB, epi, mcm-large, mcm-small	livF, livG, livJ, livH, livM, bkdA, bkdB, bkdC, lpd, acdH, ech, ivdG, fadA, pccA, pccB, epi, mcm-large, mcm-small	livF, livG, livJ, livH, livM, bkdA, bkdB, bkdC, lpd, acdH, ech, ivdG, fadA, pccA, pccB, epi, mcm-large, mcm-small	livF, livG, livJ, livH, livM, bkdA, bkdB, bkdC, lpd, acdH, ech, ivdG, fadA, pccA, pccB, epi, mcm-large, mcm-small	livF, livG, livJ, livH, livM, bkdA, bkdB, bkdC, lpd, acdH, ech, ivdG, fadA, pccA, pccB, epi, mcm-large, mcm-small	livF, livG, livJ, livH, livM, bkdA, bkdB, bkdC, lpd, acdH, ech, ivdG, fadA, pccA, pccB, epi, mcm-large, mcm-small	livF, livG, livJ, livH, livM, bkdA, bkdB, bkdC, lpd, acdH, ech, ivdG, fadA, pccA, pccB, epi, mcm-large, mcm-small	livF, livG, livJ, livH, livM, bkdA, bkdB, bkdC, lpd, acdH, ech, ivdG, fadA, pccA, pccB, epi, mcm-large, mcm-small	livF, livG, livJ, livH, livM, bkdA, bkdB, bkdC, lpd, acdH, ech, ivdG, fadA, pccA, pccB, epi, mcm-large, mcm-small	livF, livG, livJ, livH, livM, bkdA, bkdB, bkdC, lpd, acdH, ech, ivdG, fadA, pccA, pccB, epi, mcm-large, mcm-small
4-hydroxybenzoate	pcaK, pobA, praA, xylF, mhpD, mhpE, adh, acs	pcaK, pobA, praA, xylF, mhpD, mhpE, adh, acs	pcaK, pobA, praA, xylF, mhpD, mhpE, adh, acs	pcaK, pobA, praA, xylF, mhpD, mhpE, adh, acs	pcaK, pobA, praA, xylF, mhpD, mhpE, adh, acs	pcaK, pobA, praA, xylF, mhpD, mhpE, adh, acs	pcaK, pobA, praA, xylF, mhpD, mhpE, adh, acs	pcaK, pobA, praA, xylF, mhpD, mhpE, adh, acs	pcaK, pobA, praA, xylF, mhpD, mhpE, adh, acs	pcaK, pobA, praA, xylF, mhpD, mhpE, adh, acs	pcaK, pobA, praA, xylF, mhpD, mhpE, adh, acs	pcaK, pobA, praA, xylF, mhpD, mhpE, adh, acs	pcaK, pobA, praA, xylF, mhpD, mhpE, adh, acs	pcaK, pobA, praA, xylF, mhpD, mhpE, adh, acs	pcaK, pobA, pcaH, pcaG, pcaB, pcaC, pcaD, pcaI, pcaJ, pcaF	pcaK, pobA, pcaH, pcaG, pcaB, pcaC, pcaD, pcaI, pcaJ, pcaF
D-lactate	mctP, D-LDH	mctP, D-LDH	mctP, D-LDH	mctP, D-LDH	lctP, D-LDH	lctP, D-LDH	mctP, D-LDH	lctP, D-LDH	lctP, D-LDH	lctP, D-LDH	lctP, D-LDH	lctP, D-LDH	lctP, D-LDH	lctP, D-LDH	lctP, D-LDH	lctP, D-LDH
L-lactate	mctP, lctO, acs	mctP, lutA, lutB, lutC	mctP, lutA, lutB, lutC	mctP, lutA, lutB, lutC	lctP, lctO, acs	lctP, lctO, acs	mctP, lutA, lutB, lutC	lctP, L-LDH	lctP, lutA, lutB, lutC	lctP, lutA, lutB*, lutC	lctP, L-LDH	lctP, L-LDH	lctP, L-LDH	lctP, L-LDH	lctP, L-LDH	lctP, L-LDH
lactose	lacP, lacZ, galK, galT, galE, pgmA, glk	lacP, lacZ, galK, galT, galE, pgmA, glk	lacP, lacZ, galK, galT, galE, pgmA, glk	lacP, lacZ, galK, galT, galE, pgmA, glk	lacP, lacZ, galK, galT, galE, pgmA, glk	lacP, lacZ, galK, galT, galE, pgmA, glk	lacP, lacZ, galK, galT, galE, pgmA, glk	lacP, lacZ, galK, galT, galE, pgmA, glk	lacP, lacZ, galK, galT, galE, pgmA, glk	lacP, lacZ, galK, galT, galE, pgmA, glk	lacP, lacZ, galK, galT, galE, pgmA, glk	lacP, lacZ, galK, galT, galE, pgmA, glk	lacA', lacC', lacB', klh, MFS-glucose, glk	lacP, lacZ, galK, galT, galE, pgmA, glk	lacP, lacZ, galK, galT, galE, pgmA, glk	lacP, lacZ, galK, galT, galE, pgmA, glk
leucine	livF, livG, livJ, livH, livM, ilvE, bkdA, bkdB, bkdC, lpd, liuA, liuB, liuD, liuC, liuE, atoA, atoD, atoB	livF, livG, livJ, livH, livM, ilvE, bkdA, bkdB, bkdC, lpd, liuA, liuB, liuD, liuC, liuE, aacS, atoB	livF, livG, livJ, livH, livM, ilvE, bkdA, bkdB, bkdC*, lpd, liuA, liuB, liuD, liuC, liuE, aacS, atoB	livF, livG, livJ, livH, livM, ilvE, bkdA, bkdB, bkdC, lpd, liuA, liuB, liuD, liuC, liuE, aacS, atoB	livF, livG, livJ, livH, livM, ilvE, bkdA, bkdB, bkdC, lpd, liuA, liuB, liuD, liuC, liuE, aacS, atoB	livF, livG, livJ, livH, livM, ilvE, bkdA, bkdB, bkdC, lpd, liuA, liuB, liuD, liuC, liuE, aacS, atoB	livF, livG, livJ, livH, livM, ilvE, bkdA, bkdB, bkdC, lpd, liuA, liuB, liuD, liuC, liuE, atoA, atoD, atoB	livF, livG, livJ, livH, livM, ilvE, bkdA, bkdB, bkdC, lpd, liuA, liuB, liuD, liuC, liuE, atoA, atoD, atoB	livF, livG, livJ, livH, livM, ilvE, bkdA, bkdB, bkdC, lpd, liuA, liuB, liuD, liuC, liuE, atoA, atoD, atoB	livF, livG, livJ, livH, livM, ilvE, bkdA, bkdB, bkdC, lpd, liuA, liuB, liuD, liuC, liuE, aacS, atoB	livF, livG, livJ, livH, livM, ilvE, bkdA, bkdB, bkdC, lpd, liuA, liuB, liuD, liuC, liuE, aacS, atoB	livF, livG, livJ, livH, livM, ilvE, bkdA, bkdB, bkdC, lpd, liuA, liuB, liuD, liuC, liuE, atoA, atoD, atoB	livF, livG, livJ, livH, livM, ilvE, bkdA, bkdB, bkdC, lpd, liuA, liuB, liuD, liuC, liuE, aacS, atoB	livF, livG, livJ, livH, livM, ilvE, bkdA, bkdB, bkdC, lpd, liuA, liuB, liuD, liuC, liuE, aacS, atoB	livF, livG, livJ, livH, livM, ilvE, bkdA, bkdB, bkdC, lpd, liuA, liuB, liuD, liuC, liuE, aacS, atoB	livF, livG, livJ, livH, livM, ilvE, bkdA, bkdB, bkdC, lpd, liuA, liuB, liuD, liuC, liuE, aacS, atoB
lysine	lysP, cadA, patA, patD, davT, davD, gcdG, gcdH, ech, fadB, atoB	lysP, cadA, patA, patD, davT, davD, glaH, lhgD	lysP, cadA, patA, patD, davT, davD, gcdG, gcdH, ech, fadB, atoB	lysP, cadA, patA, patD, davT, davD, gcdG, gcdH, ech, fadB, atoB	lysP, cadA, patA, patD, davT, davD, glaH, lhgD	lysP, cadA, patA, patD, davT, davD, gcdG, gcdH, ech, fadB, atoB	lysP, cadA, patA, patD, davT, davD, gcdG, gcdH, ech, fadB, atoB	lysP, lat, amaB, lysN, hglS, ydiJ	lysP, lat, amaB, lysN, hglS, ydiJ	lysP, lat, amaB, lysN, hglS, ydiJ	lysP, lat, amaB, lysN, hglS, ydiJ	lysP, lat, amaB, lysN, hglS, ydiJ	lysP, lat, amaB, lysN, hglS, ydiJ	lysP, lat, amaB, lysN, hglS, ydiJ	lysP, lat, amaB, lysN, hglS, ydiJ	lysP, lat, amaB, lysN, hglS, ydiJ
L-malate	dctA	sdlC	sdlC	sdlC	sdlC	sdlC	dctA	sdlC	sdlC	sdlC	dctA	dctA	sdlC	sdlC	sdlC	sdlC
maltose	MAL11, susB, glk	MAL11, susB, glk	malEIICBA, malA, glk	malEIICBA, malA, glk	malEIICBA, malA, glk	malEIICBA, malA, glk	MAL11, susB, glk	MAL11, susB, glk	MAL11, susB, glk	MAL11, susB, glk	MAL11, susB, glk	MAL11, susB*, glk	malEIICBA, malA, glk	MAL11, susB, glk	MAL11, susB, glk	MAL11, susB, glk
mannitol	mtlA, mtlD	mtlA, mtlD	mtlA, mtlD	mtlA, mtlD	mtlA, mtlD	mtlA, mtlD	mtlA, mtlD	PLT5, mt2d, scrK	PLT5, mt2d, scrK	PLT5, mt2d, scrK	PLT5, mt2d, scrK	mtlA, mtlD	PLT5, mt2d, scrK	PLT5, mt2d, scrK	mtlA, mtlD	mtlA, mtlD
mannose	manP, manA	manP, manA	manP, manA	manP, manA	manP, manA	manP, manA	manP, manA	STP6, man-isomerase, scrK	STP6, man-isomerase, scrK	STP6, man-isomerase, scrK	manP, manA	manP, manA	manP, manA	manP, manA	frcA, frcB, frcC, man-isomerase, scrK	frcA, frcB, frcC, man-isomerase, scrK
myoinositol	iolT, iolG, iolE, iolD, iolB, iolC, iolJ, mmsA, tpi	iolT, iolG, iolE, iolD, iolB, iolC, iolJ, mmsA, tpi	iolT, iolG, iolE, iolD, iolB, iolC, iolJ, mmsA, tpi	iolT, iolG, iolE, iolD, iolB, iolC, iolJ, mmsA, tpi	iolT, iolG, iolE, iolD, iolB, iolC, iolJ, mmsA, tpi	iolT, iolG, iolE, iolD, iolB, iolC, iolJ, mmsA, tpi	iolT, iolG, iolE, iolD, iolB, iolC, iolJ, mmsA, tpi	iolT, iolG, iolE, iolD, iolB, iolC, iolJ, mmsA, tpi	iolT, iolG, iolE, iolD, iolB, iolC, iolJ, mmsA, tpi	iolT, iolG, iolE, iolD, iolB, iolC, iolJ, mmsA, tpi	iolT, iolG, iolE, iolD, iolB, iolC, iolJ, mmsA, tpi	iolT, iolG, iolE, iolD, iolB, iolC, iolJ, mmsA, tpi	PGA1_c07300, PGA1_c07310, PGA1_c07320, iolG, iolE, iolD, iolB, iolC, iolJ, mmsA, tpi	iolT, iolG, iolE, iolD, iolB, iolC, iolJ, mmsA, tpi	iolT, iolG, iolE, iolD, iolB, iolC, iolJ, mmsA, tpi	iolT, iolG, iolE, iolD, iolB, iolC, iolJ, mmsA, tpi
NAG	nagEcba, nagA, nagB	nagEcba, nagA, nagB	nagEcba, nagA, nagB	nagEcba, nagA, nagB	nagEcba, nagA, nagB	nagEcba, nagA, nagB	nagEcba, nagA, nagB	nagEcba, nagA, nagB	nagEcba, nagA, nagB	nagEcba, nagA, nagB	nagEcba, nagA, nagB	nagEcba, nagA, nagB	nagEcba, nagA, nagB	nagEcba, nagA, nagB	nagEcba, nagA, nagB	nagEcba, nagA, nagB
2-oxoglutarate	kgtP	kgtP	kgtP	kgtP	kgtP	kgtP	kgtP	kgtP	kgtP	kgtP	kgtP	kgtP	kgtP	kgtP	kgtP	kgtP
phenylacetate	paaT, paaK, paaA, paaB, paaC, paaE, paaG, paaZ1, paaZ2, paaJ1, paaF, paaH, paaJ2	paaT, paaK, paaA, paaB, paaC, paaE, paaG, paaZ1, paaZ2, paaJ1, paaF, paaH, paaJ2	paaT, paaK, paaA, paaB, paaC, paaE, paaG, paaZ1, paaZ2, paaJ1, paaF, paaH, paaJ2	paaT, paaK, paaA, paaB, paaC, paaE, paaG, paaZ1, paaZ2, paaJ1, paaF, paaH, paaJ2	paaT, paaK, paaA, paaB, paaC, paaE, paaG, paaZ1, paaZ2, paaJ1, paaF, paaH, paaJ2	paaT, paaK, paaA, paaB, paaC, paaE, paaG, paaZ1, paaZ2, paaJ1, paaF, paaH, paaJ2	paaT, paaK, paaA, paaB, paaC, paaE, paaG, paaZ1, paaZ2, paaJ1, paaF, paaH, paaJ2	paaT, paaK, paaA, paaB, paaC, paaE, paaG, paaZ1, paaZ2, paaJ1, paaF, paaH, paaJ2	paaT, paaK, paaA, paaB, paaC, paaE, paaG, paaZ1, paaZ2, paaJ1, paaF, paaH, paaJ2	paaT, paaK, paaA, paaB, paaC, paaE, paaG, paaZ1, paaZ2, paaJ1, paaF, paaH, paaJ2	paaT, paaK, paaA, paaB, paaC, paaE, paaG, paaZ1, paaZ2, paaJ1, paaF, paaH, paaJ2	paaT, paaK, paaA, paaB, paaC, paaE, paaG, paaZ1, paaZ2, paaJ1, paaF, paaH, paaJ2	paaT, paaK, paaA, paaB, paaC, paaE, paaG, paaZ1, paaZ2, paaJ1, paaF, paaH, paaJ2	paaT, paaK, paaA, paaB, paaC, paaE, paaG, paaZ1, paaZ2, paaJ1, paaF, paaH, paaJ2	paaT, paaK, paaA, paaB, paaC, paaE, paaG, paaZ1, paaZ2, paaJ1, paaF, paaH, paaJ2	paaT, paaK, paaA, paaB, paaC, paaE, paaG, paaZ1, paaZ2, paaJ1, paaF, paaH, paaJ2
phenylalanine	livF, livG, livH, livM, livJ, ARO8, PPDCalpha, PPDCbeta, pad-dh, paaK, paaA, paaB, paaC, paaE, paaG, paaZ1, paaZ2, paaJ1, paaF, paaH, paaJ2	livF, livG, livH, livM, livJ, ARO8, PPDCalpha, PPDCbeta, pad-dh, paaK, paaA, paaB, paaC, paaE, paaG, paaZ1, paaZ2, paaJ1, paaF, paaH, paaJ2	livF, livG, livH, livM, livJ, ARO8, PPDCalpha, PPDCbeta, pad-dh, paaK, paaA, paaB, paaC, paaE, paaG, paaZ1, paaZ2, paaJ1, paaF, paaH, paaJ2	livF, livG, livH, livM, livJ, ARO8, PPDCalpha, PPDCbeta, pad-dh, paaK, paaA, paaB, paaC, paaE, paaG, paaZ1, paaZ2, paaJ1, paaF, paaH, paaJ2	livF, livG, livH, livM, livJ, ARO8, PPDCalpha, PPDCbeta, pad-dh, paaK, paaA, paaB, paaC, paaE, paaG, paaZ1, paaZ2, paaJ1, paaF, paaH, paaJ2	livF, livG, livH, livM, livJ, ARO8, PPDCalpha, PPDCbeta, pad-dh, paaK, paaA, paaB, paaC, paaE, paaG, paaZ1, paaZ2, paaJ1, paaF, paaH, paaJ2	livF, livG, livH, livM, livJ, ARO8, PPDCalpha, PPDCbeta, pad-dh, paaK, paaA, paaB, paaC, paaE, paaG, paaZ1, paaZ2, paaJ1, paaF, paaH, paaJ2	livF, livG, livH, livM, livJ, PAH, PCBD, QDPR, HPD, hmgA, maiA, fahA, atoA, atoD, atoB	livF, livG, livH, livM, livJ, PAH, PCBD, QDPR, HPD, hmgA, maiA, fahA, atoA, atoD, atoB	livF, livG, livH, livM, livJ, PAH, PCBD, QDPR, HPD, hmgA, maiA, fahA, aacS, atoB	livF, livG, livH, livM, livJ, ARO8, PPDCalpha, PPDCbeta, pad-dh, paaK, paaA, paaB, paaC, paaE, paaG, paaZ1, paaZ2, paaJ1, paaF, paaH, paaJ2	livF, livG, livH, livM, livJ, ARO8, PPDCalpha, PPDCbeta, pad-dh, paaK, paaA, paaB, paaC, paaE, paaG, paaZ1, paaZ2, paaJ1, paaF, paaH, paaJ2	livF, livG, livH, livM, livJ, ARO8, PPDCalpha, PPDCbeta, pad-dh, paaK, paaA, paaB, paaC, paaE, paaG, paaZ1, paaZ2, paaJ1, paaF, paaH, paaJ2	livF, livG, livH, livM, livJ, PAH, PCBD, QDPR, HPD, hmgA, maiA, fahA, aacS, atoB	aroP, ARO8, PPDCalpha, PPDCbeta, pad-dh, paaK, paaA, paaB, paaC, paaE, paaG, paaZ1, paaZ2, paaJ1, paaF, paaH, paaJ2	aroP, ARO8, PPDCalpha, PPDCbeta, pad-dh, paaK, paaA, paaB, paaC, paaE, paaG, paaZ1, paaZ2, paaJ1, paaF, paaH, paaJ2
proline	HSERO_RS00870, HSERO_RS00885, HSERO_RS00890, HSERO_RS00895, HSERO_RS00900, put1, putA	CCNA_00435, put1, putA	HSERO_RS00870, HSERO_RS00885, HSERO_RS00890, HSERO_RS00895, HSERO_RS00900, put1, putA	HSERO_RS00870, HSERO_RS00885, HSERO_RS00890, HSERO_RS00895, HSERO_RS00900, put1, putA	HSERO_RS00870, HSERO_RS00885, HSERO_RS00890, HSERO_RS00895, HSERO_RS00900, put1, putA	HSERO_RS00870, HSERO_RS00885, HSERO_RS00890, HSERO_RS00895, HSERO_RS00900, put1, putA	HSERO_RS00870, HSERO_RS00885, HSERO_RS00890, HSERO_RS00895, HSERO_RS00900, put1, putA	HSERO_RS00870, HSERO_RS00885, HSERO_RS00890, HSERO_RS00895, HSERO_RS00900, put1, putA	HSERO_RS00870, HSERO_RS00885, HSERO_RS00890, HSERO_RS00895, HSERO_RS00900, put1, putA	HSERO_RS00870, HSERO_RS00885, HSERO_RS00890, HSERO_RS00895, HSERO_RS00900, put1, putA	HSERO_RS00870, HSERO_RS00885, HSERO_RS00890, HSERO_RS00895, HSERO_RS00900, put1, putA	HSERO_RS00870, HSERO_RS00885, HSERO_RS00890, HSERO_RS00895, HSERO_RS00900, put1, putA	HSERO_RS00870, HSERO_RS00885, HSERO_RS00890, HSERO_RS00895, HSERO_RS00900, put1, putA	HSERO_RS00870, HSERO_RS00885, HSERO_RS00890, HSERO_RS00895, HSERO_RS00900, put1, putA*	HSERO_RS00870, HSERO_RS00885, HSERO_RS00890, HSERO_RS00895, HSERO_RS00900, put1, putA	HSERO_RS00870, HSERO_RS00885, HSERO_RS00890, HSERO_RS00895, HSERO_RS00900, put1, putA
propionate	mctP, prpE, pccA, pccB, epi, mcm-large, mcm-small	mctP, prpE, pccA, pccB, epi, mcm-large, mcm-small	mctP, prpE, pccA, pccB, epi, mcm-large, mcm-small	mctP, prpE, pccA, pccB, epi, mcmA	putP, prpE, pccA, pccB, epi, mcm-large, mcm-small	putP, prpE, pccA, pccB, epi, mcmA	mctP, prpE, pccA, pccB, epi, mcm-large, mcm-small	putP, prpE, pccA, pccB, epi, mcm-large, mcm-small	putP, prpE, pccA, pccB, epi, mcm-large, mcm-small	putP, prpE, pccA, pccB, epi, mcm-large, mcm-small	putP, prpE, pccA, pccB, epi, mcm-large, mcm-small	putP, prpE, pccA, pccB, epi, mcm-large, mcm-small	putP, prpE, pccA, pccB, epi, mcm-large, mcm-small	putP, prpE, pccA, pccB, epi, mcm-large, mcm-small	putP, prpE, pccA, pccB, epi, mcm-large, mcm-small	putP, prpE, pccA, pccB, epi, mcm-large, mcm-small
putrescine	puuP, patA, patD, gabT, gabD	puuP, patA, patD, gabT, gabD	puuP, patA, patD, gabT, gabD	puuP, patA, patD, gabT, gabD	puuP, patA, patD, gabT, gabD	puuP, patA, patD, gabT, gabD	puuP, patA, patD, gabT, gabD	puuP, patA, patD, gabT, gabD	puuP, patA, patD, gabT, gabD	puuP, patA, patD, gabT, gabD	puuP, patA, patD, gabT, gabD	puuP, patA, patD, gabT, gabD	puuP, patA, patD, gabT, gabD	puuP, patA, patD, gabT, gabD	puuP, patA, patD, gabT, gabD	puuP, patA, patD, gabT, gabD
pyruvate	mctP	mctP	mctP	mctP	btsT	btsT	mctP	SLC5A8	SLC5A8	SLC5A8	SLC5A8	SLC5A8	SLC5A8	SLC5A8	SLC5A8	SLC5A8
rhamnose	rhaT, LRA1, LRA2, LRA3, LRA4, fucO	rhaT, LRA1, LRA2, LRA3, LRA5, LRA6	rhaT, LRA1, LRA2, LRA3, LRA5, LRA6	rhaT, LRA1, LRA2, LRA3, LRA5, LRA6	rhaT, LRA1, LRA2, LRA3, LRA4, fucO	rhaT, LRA1, LRA2, LRA3, LRA4, fucO	rhaT, LRA1, LRA2, LRA3, LRA4, fucO	rhaT, LRA1, LRA2, LRA3, LRA4, aldA	rhaT, LRA1, LRA2, LRA3, LRA4, aldA	rhaT, LRA1, LRA2, LRA3, LRA4, aldA	rhaT, rhaM, rhaA, rhaB, rhaD, tpi, aldA	rhaT, LRA1, LRA2, LRA3, LRA4, aldA	rhaT, rhaM, rhaA, rhaB, rhaD, tpi, aldA	rhaT, LRA1, LRA2, LRA3, LRA4, aldA	rhaT, LRA1, LRA2, LRA3, LRA4, aldA	rhaT, LRA1, LRA2, LRA3, LRA4, aldA
ribose	rbsU, rbsK	rbsU, rbsK	rbsU, rbsK	rbsU, rbsK	rbsU, rbsK	rbsU, rbsK	rbsU, rbsK	rbsU, rbsK	rbsU, rbsK	rbsU, rbsK	rbsU, rbsK	frcA, frcB, frcC, rbsK	rbsU, rbsK	rbsU, rbsK	frcA, frcB, frcC, rbsK	frcA, frcB, frcC, rbsK
D-serine	cycA, dsdA	cycA, dsdA	cycA, dsdA	cycA, dsdA	cycA, dsdA	cycA, dsdA	cycA, dsdA	cycA, dsdA	cycA, dsdA	cycA, dsdA	cycA, dsdA	cycA, dsdA	cycA, dsdA	cycA, dsdA	cycA, dsdA	cycA, dsdA
serine	Ac3H11_2396, Ac3H11_1695, Ac3H11_1694, Ac3H11_1693, Ac3H11_1692, sdaB	braC, braD, braE, braF, braG, sdaB	Ac3H11_2396, Ac3H11_1695, Ac3H11_1694, Ac3H11_1693, Ac3H11_1692, sdaB	Ac3H11_2396, Ac3H11_1695, Ac3H11_1694, Ac3H11_1693, Ac3H11_1692, sdaB	Ac3H11_2396, Ac3H11_1695, Ac3H11_1694, Ac3H11_1693, Ac3H11_1692, sdaB	Ac3H11_2396, Ac3H11_1695, Ac3H11_1694, Ac3H11_1693, Ac3H11_1692, sdaB	Ac3H11_2396, Ac3H11_1695, Ac3H11_1694, Ac3H11_1693, Ac3H11_1692, sdaB	Ac3H11_2396, Ac3H11_1695, Ac3H11_1694, Ac3H11_1693, Ac3H11_1692, sdaB	Ac3H11_2396, Ac3H11_1695, Ac3H11_1694, Ac3H11_1693, Ac3H11_1692, sdaB	Ac3H11_2396, Ac3H11_1695, Ac3H11_1694, Ac3H11_1693, Ac3H11_1692, sdaB	Ac3H11_2396, Ac3H11_1695, Ac3H11_1694, Ac3H11_1693, Ac3H11_1692, sdaB	Ac3H11_2396, Ac3H11_1695, Ac3H11_1694, Ac3H11_1693, Ac3H11_1692, sdaB	serP, sdaB	Ac3H11_2396, Ac3H11_1695, Ac3H11_1694, Ac3H11_1693, Ac3H11_1692, sdaB	serP, sdaB	serP, sdaB
sorbitol	SOT, sdh, scrK	SOT, sdh, scrK	SOT, sdh, scrK	SOT, sdh, scrK	mtlA, srlD	mtlA, srlD	mtlA, srlD	SOT, sdh, scrK	SOT, sdh, scrK	SOT, sdh, scrK	mtlA, srlD	mtlA, srlD	mtlA, srlD	SOT, sdh, scrK	SOT, sdh, scrK	SOT, sdh, scrK
succinate	dctA	sdc	sdc	sdc	dauA	sdc	dctA	sdc	sdc	sdc	dctA	dctA	sdc	sdc	dauA	dauA
sucrose	ams, MFS-glucose, glk	ams, MFS-glucose, glk	ams, MFS-glucose, glk	ams, MFS-glucose, glk	ams, MFS-glucose, glk	ams, MFS-glucose, glk	ams, MFS-glucose, glk	sut, ams, scrK, glk	sut, ams, scrK, glk	sut, ams, scrK, glk	ams, MFS-glucose, glk	ams, MFS-glucose, glk	ams, MFS-glucose, glk	sut, ams, scrK, glk	ams, frcA, frcB, frcC, scrK	ams, frcA, frcB, frcC, scrK
threonine	tdcC, ltaE, adh, acs, gcvP, gcvT, gcvH, lpd	braC, braD, braE, braF, braG, ltaE, adh, acs, gcvP, gcvT, gcvH, lpd	tdcC, ltaE*, adh, acs, gcvP, gcvT, gcvH, lpd	tdcC, ltaE*, adh, acs, gcvP, gcvT, gcvH, lpd	tdcC, ltaE, adh, acs, gcvP, gcvT, gcvH, lpd	tdcC, ltaE, adh, acs, gcvP, gcvT, gcvH, lpd	braC, braD, braE, braF, braG, ltaE, adh, acs, gcvP, gcvT, gcvH, lpd	tdcC, ltaE, adh, acs, gcvP, gcvT, gcvH, lpd	tdcC, ltaE, adh, acs, gcvP, gcvT, gcvH, lpd	tdcC, ltaE, adh, acs, gcvP, gcvT, gcvH, lpd	tdcC, ltaE, adh, acs, gcvP, gcvT, gcvH, lpd	tdcC, ltaE, adh, acs, gcvP, gcvT, gcvH, lpd	tdcC, tdcB, tdcE, pccA, pccB, epi, mcm-large, mcm-small	tdcC, tdcB, tdcE, pccA, pccB, epi, mcm-large, mcm-small	tdcC, ltaE, adh, acs, gcvP, gcvT, gcvH, lpd	tdcC, ltaE, adh, acs, gcvP, gcvT, gcvH, lpd
thymidine	nupG, deoA, deoB, deoC, adh, acs	nupG, deoA, deoB, deoC, adh, acs	nupG, deoA, deoB, deoC, adh, acs	nupG, deoA, deoB, deoC, adh, acs	nupG, deoA, deoB, deoC, adh, acs	nupG, deoA, deoB, deoC, adh, acs	nupG, deoA, deoB, deoC, adh, acs	nupG, deoA, deoB, deoC, adh, acs	nupG, deoA, deoB, deoC, adh, acs	nupG, deoA, deoB, deoC, adh, acs	nupG, deoA, deoB, deoC, adh, acs	nupG, deoA, deoB, deoC, adh, acs	nupG, deoA, deoB, deoC, adh, acs	nupG, deoA, deoB, deoC, adh, acs	nupG, deoA, deoB, deoC, adh, acs	nupG, deoA, deoB, deoC, adh, acs
trehalose	lpqY, thuF, thuG, thuK, treF, glk	treF, MFS-glucose, glk	treF, MFS-glucose, glk	treF, MFS-glucose, glk	treF, MFS-glucose, glk	treF, MFS-glucose, glk	thuE, thuF, thuG, thuK, treF, glk	treF, MFS-glucose, glk	treF, MFS-glucose, glk	treF, MFS-glucose, glk	treF, MFS-glucose, glk	TRET1, treP, pgmB, glk	TRET1, treP, pgmB, glk	treF, MFS-glucose, glk	treF, MFS-glucose, glk	treF, MFS-glucose, glk
tryptophan	aroP, tnaA	aroP, tnaA	aroP, tnaA	aroP, tnaA	aroP, tnaA	aroP, tnaA	aroP, tnaA	aroP, tnaA	aroP, tnaA	aroP, tnaA	aroP, tnaA	aroP, tnaA	aroP, tnaA	aroP, tnaA	aroP, tnaA	aroP, tnaA
tyrosine	Ac3H11_2396, Ac3H11_1695, Ac3H11_1694, Ac3H11_1693, Ac3H11_1692, HPD, hmgA, maiA, fahA, atoA, atoD, atoB	Ac3H11_2396, Ac3H11_1695, Ac3H11_1694, Ac3H11_1693, Ac3H11_1692, HPD, hmgA, maiA, fahA, aacS, atoB	Ac3H11_2396, Ac3H11_1695, Ac3H11_1694, Ac3H11_1693, Ac3H11_1692, HPD, hmgA, maiA, fahA, aacS, atoB	Ac3H11_2396, Ac3H11_1695, Ac3H11_1694, Ac3H11_1693, Ac3H11_1692, HPD, hmgA, maiA, fahA, aacS, atoB	Ac3H11_2396, Ac3H11_1695, Ac3H11_1694, Ac3H11_1693, Ac3H11_1692, HPD, hmgA, maiA, fahA, aacS, atoB	Ac3H11_2396, Ac3H11_1695, Ac3H11_1694, Ac3H11_1693, Ac3H11_1692, HPD, hmgA, maiA, fahA, aacS, atoB	Ac3H11_2396, Ac3H11_1695, Ac3H11_1694, Ac3H11_1693, Ac3H11_1692, HPD, hmgA, maiA, fahA, atoA, atoD, atoB	Ac3H11_2396, Ac3H11_1695, Ac3H11_1694, Ac3H11_1693, Ac3H11_1692, HPD, hmgA, maiA, fahA, atoA, atoD, atoB	Ac3H11_2396, Ac3H11_1695, Ac3H11_1694, Ac3H11_1693, Ac3H11_1692, HPD, hmgA, maiA, fahA, atoA, atoD, atoB	Ac3H11_2396, Ac3H11_1695, Ac3H11_1694, Ac3H11_1693, Ac3H11_1692, HPD, hmgA, maiA, fahA, aacS, atoB	Ac3H11_2396, Ac3H11_1695, Ac3H11_1694, Ac3H11_1693, Ac3H11_1692, HPD, hmgA, maiA, fahA, aacS, atoB	Ac3H11_2396, Ac3H11_1695, Ac3H11_1694, Ac3H11_1693, Ac3H11_1692, HPD, hmgA, maiA, fahA, atoA, atoD, atoB	aroP, HPD, hmgA, maiA, fahA, aacS, atoB	Ac3H11_2396, Ac3H11_1695, Ac3H11_1694, Ac3H11_1693, Ac3H11_1692, HPD, hmgA, maiA, fahA, aacS, atoB	aroP, HPD, hmgA, maiA, fahA, aacS, atoB	aroP, HPD, hmgA, maiA, fahA, aacS, atoB
valine	livF, livG, livJ, livH, livM, bkdA, bkdB, bkdC, lpd, acdH, ech, bch, mmsB, mmsA, pccA, pccB, epi, mcm-large, mcm-small	livF, livG, livJ, livH, livM, bkdA, bkdB, bkdC, lpd, acdH, ech, bch, mmsB, mmsA, pccA, pccB, epi, mcm-large, mcm-small	livF, livG, livJ, livH, livM, bkdA, bkdB, bkdC*, lpd, acdH, ech, bch, mmsB, mmsA, pccA, pccB, epi, mcm-large, mcm-small	livF, livG, livJ, livH, livM, bkdA, bkdB, bkdC, lpd, acdH, ech, bch, mmsB, mmsA, pccA, pccB, epi, mcmA	livF, livG, livJ, livH, livM, bkdA, bkdB, bkdC, lpd, acdH, ech, bch, mmsB, mmsA, pccA, pccB, epi, mcm-large, mcm-small	livF, livG, livJ, livH, livM, bkdA, bkdB, bkdC, lpd, acdH, ech, bch, mmsB, mmsA, pccA, pccB, epi, mcmA	livF, livG, livJ, livH, livM, bkdA, bkdB, bkdC, lpd, acdH, ech, bch, mmsB, mmsA, pccA, pccB, epi, mcm-large, mcm-small	livF, livG, livJ, livH, livM, bkdA, bkdB, bkdC, lpd, acdH, ech, bch, mmsB, mmsA, pccA, pccB, epi, mcm-large, mcm-small	livF, livG, livJ, livH, livM, bkdA, bkdB, bkdC, lpd, acdH, ech, bch, mmsB, mmsA, pccA, pccB, epi, mcm-large, mcm-small	livF, livG, livJ, livH, livM, bkdA, bkdB, bkdC, lpd, acdH, ech, bch, mmsB, mmsA, pccA, pccB, epi, mcm-large, mcm-small	livF, livG, livJ, livH, livM, bkdA, bkdB, bkdC, lpd, acdH, ech, bch, mmsB, mmsA, pccA, pccB, epi, mcm-large, mcm-small	livF, livG, livJ, livH, livM, bkdA, bkdB, bkdC, lpd, acdH, ech, bch, mmsB, mmsA, pccA, pccB, epi, mcm-large, mcm-small	livF, livG, livJ, livH, livM, bkdA, bkdB, bkdC, lpd, acdH, ech, bch, mmsB, mmsA, pccA, pccB, epi, mcm-large, mcm-small	livF, livG, livJ, livH, livM, bkdA, bkdB, bkdC, lpd, acdH, ech, bch, mmsB, mmsA, pccA, pccB, epi, mcm-large, mcm-small	livF, livG, livJ, livH, livM, bkdA, bkdB, bkdC, lpd, acdH, ech, bch, mmsB, mmsA, pccA, pccB, epi, mcm-large, mcm-small	livF, livG, livJ, livH, livM, bkdA, bkdB, bkdC, lpd, acdH, ech, bch, mmsB, mmsA, pccA, pccB, epi, mcm-large, mcm-small
xylitol	fruI, x5p-reductase	PLT5, xdhA, xylB	fruI, x5p-reductase	fruI, x5p-reductase	fruI, x5p-reductase	fruI, x5p-reductase	fruI, x5p-reductase	fruI, x5p-reductase	fruI, x5p-reductase	fruI, x5p-reductase	fruI, x5p-reductase	fruI, x5p-reductase	fruI, x5p-reductase	fruI, x5p-reductase	fruI, x5p-reductase	fruI, x5p-reductase
xylose	xylT, xylA, xylB	xylT, xylA, xylB	xylT, xylA, xylB	xylT, xylA, xylB	xylT, xylA, xylB	xylT, xylA, xylB	xylT, xylA, xylB	xylT, xylA, xylB	xylT, xylA, xylB	xylT, xylA, xylB	xylT, xylA, xylB	xylT, xylA, xylB	xylT, xylA, xylB	xylT, xylA, xylB	xylT, xylA, xylB	xylT, xylA, xylB
Confidence: high confidence medium confidence low confidence

## Sheet: Table S3
Table S3 GapMind for Amino acid biosynthesis
Amino acid biosynthesis	Frankia alni ACN14A	Frankia umida Ag45/Mut15	Candidatus Frankia nodulisporulans AgTrS	Candidatus Frankia nodulisporulans AgUmASt1	Candidatus Frankia alpina	Candidatus Frankia alpina AvVan	Frankia gtarii Agncl-10	Protofrankia coriariae BMG5.1	Protofrankia sp. BMG5.30	Candidatus Protofrankia datiscae Dg1	Protofrankia symbiont of Coriaria ruscifolia Cv1_Ct_nod1	Candidatus Protofrankia californiensis	Candidatus Protofrankia californiensis Dg2	Protofrankiasymbiont of Coriaria nepalensis	Candidatus Protofrankiameridionalis Cppng1_Ca_nod	Candidatus Protofrankia meridionalis Cppng1
Pathway	Steps	Steps	Steps	Steps	Steps	Steps	Steps	Steps	Steps	Steps	Steps	Steps	Steps	Steps	Steps	Steps
arg	argJ, argB, argC, argD, carA, carB, argI, argG, argH	argJ, argB, argC, argD, carA, carB, argI, argG, argH	argJ, argB, argC, argD, carA, carB, argI, argG, argH	argJ, argB, argC, argD, carA, carB, argI, argG, argH	argJ, argB, argC, argD, carA, carB, argI, argG, argH	argJ, argB, argC, argD, carA, carB, argI, argG, argH	argJ, argB, argC, argD, carA, carB, argI, argG, argH	argJ, argB, argC, argD, carA, carB, argI, argG, argH	argJ, argB, argC, argD, carA, carB, argI, argG, argH	argJ, argB, argC, argD, carA, carB, argI, argG, argH	argJ, argB, argC, argD, carA, carB, argI, argG, argH	argJ, argB, argC, argD, carA, carB, argI, argG, argH	argJ, argB, argC, argD, carA, carB, argI, argG, argH	argJ, argB, argC, argD, carA, carB, argI, argG, argH	argJ, argB, argC, argD, carA, carB, argI, argG, argH	argJ, argB, argC, argD, carA, carB, argI, argG, argH
asn	aspS2, gatA, gatB, gatC	aspS2, gatA, gatB, gatC	aspS2, gatA, gatB, gatC	aspS2, gatA, gatB, gatC	aspS2, gatA, gatB, gatC	aspS2, gatA, gatB, gatC	aspS2, gatA, gatB, gatC	aspS2, gatA, gatB, gatC	aspS2, gatA, gatB, gatC	aspS2, gatA, gatB, gatC	aspS2, gatA, gatB, gatC	aspS2, gatA, gatB, gatC	asnB	aspS2, gatA, gatB, gatC	aspS2, gatA, gatB, gatC	aspS2, gatA, gatB, gatC
chorismate	aroG, aroB, aroD, aroE, aroL, aroA, aroC	aroG, aroB, aroD, aroE, aroL, aroA, aroC	aroG, aroB, aroD, aroE, aroL, aroA, aroC	aroG, aroB, aroD, aroE, aroL, aroA, aroC	aroG, aroB, aroD, aroE, aroL, aroA, aroC	aroG, aroB, aroD, aroE, aroL, aroA, aroC	aroG, aroB, aroD, aroE, aroL, aroA, aroC	aroG, aroB, aroD, aroE, aroL, aroA, aroC	aroG, aroB, aroD, aroE, aroL, aroA, aroC	aroG, aroB, aroD, aroE, aroL, aroA, aroC	aroG, aroB, aroD, aroE, aroL, aroA, aroC	aroG, aroB, aroD, aroE, aroL, aroA, aroC	aroG, aroB, aroD, aroE, aroL, aroA, aroC	aroG, aroB, aroD, aroE, aroL, aroA, aroC	aroG, aroB, aroD, aroE, aroL, aroA, aroC*	aroG, aroB, aroD, aroE, aroL, aroA, aroC*
cys	serA, serC, cysO, moeZ, Mt_cysM, mec	serA, serC, cysO, moeZ, Mt_cysM, mec	serA, serC, cysO, moeZ, Mt_cysM, mec	cysE, cysK	serA, serC, cysO, moeZ, Mt_cysM, mec	serA, serC, cysO, moeZ, Mt_cysM, mec	serA, serC, cysO, moeZ, Mt_cysM, mec	cysE, cysK	serA, serC, cysO, moeZ, Mt_cysM, mec	serA, serC, cysO, moeZ, Mt_cysM, mec	serA, serC, cysO, moeZ, Mt_cysM, mec	serA, serC, cysO, moeZ, Mt_cysM, mec	SST, cysK	serA, serC, cysO, moeZ, Mt_cysM, mec	serA, serC, PSSH	serA, serC, PSSH
gln	glnA	glnA	glnA	glnA	glnA	glnA	glnA	glnA	glnA	glnA	glnA	glnA	glnA	glnA	glnA	glnA
gly	glyA	glyA	glyA	glyA	glyA	glyA	glyA	glyA	glyA	glyA	glyA	glyA	glyA	glyA	glyA	glyA
his	prs, hisG, hisI, hisE, hisA, hisF, hisH, hisB, hisC, hisN, hisD	prs, hisG, hisI, hisE, hisA, hisF, hisH, hisB, hisC, hisN, hisD	prs, hisG, hisI, hisE, hisA, hisF, hisH, hisB, hisC, hisN, hisD	prs, hisG, hisI, hisE, hisA, hisF, hisH, hisB, hisC, hisN, hisD	prs, hisG, hisI, hisE, hisA, hisF, hisH, hisB, hisC, hisN, hisD	prs, hisG, hisI, hisE, hisA, hisF, hisH, hisB, hisC, hisN, hisD	prs, hisG, hisI, hisE, hisA, hisF, hisH, hisB, hisC, hisN, hisD	prs, hisG, hisI, hisE, hisA, hisF, hisH, hisB, hisC, hisN, hisD	prs, hisG, hisI, hisE, hisA, hisF, hisH, hisB, hisC, hisN, hisD	prs, hisG, hisI, hisE, hisA, hisF, hisH, hisB, hisC, hisN, hisD	prs, hisG, hisI, hisE, hisA, hisF, hisH, hisB, hisC, hisN, hisD	prs, hisG, hisI, hisE, hisA, hisF, hisH, hisB, hisC, hisN, hisD	prs, hisG, hisI, hisE, hisA, hisF, hisH, hisB, hisC, hisN, hisD	prs, hisG, hisI, hisE, hisA, hisF, hisH, hisB, hisC, hisN, hisD	prs, hisG, hisI, hisE, hisA, hisF, hisH, hisB, hisC, hisN, hisD	prs, hisG, hisI, hisE, hisA, hisF, hisH, hisB, hisC, hisN, hisD
ile	cimA, leuC, leuD, leuB, ilvI, ilvH, ilvC, ilvD, ilvE	cimA, leuC, leuD, leuB, ilvI, ilvH, ilvC, ilvD, ilvE	cimA, leuC, leuD, leuB, ilvI, ilvH, ilvC, ilvD, ilvE	cimA, leuC, leuD, leuB, ilvI, ilvH, ilvC, ilvD, ilvE	cimA, leuC, leuD, leuB, ilvI, ilvH, ilvC, ilvD, ilvE	cimA, leuC, leuD, leuB, ilvI, ilvH, ilvC, ilvD, ilvE	cimA, leuC, leuD, leuB, ilvI, ilvH, ilvC, ilvD, ilvE	cimA, leuC, leuD, leuB, ilvI, ilvH, ilvC, ilvD, ilvE	cimA, leuC, leuD, leuB, ilvI, ilvH, ilvC, ilvD, ilvE	cimA, leuC, leuD, leuB, ilvI, ilvH, ilvC, ilvD, ilvE	cimA, leuC, leuD, leuB, ilvI, ilvH, ilvC, ilvD, ilvE	ilvA, ilvI, ilvH, ilvC, ilvD, ilvE	ilvA, ilvI, ilvH, ilvC, ilvD, ilvE	cimA, leuC, leuD, leuB, ilvI, ilvH, ilvC, ilvD, ilvE	cimA, leuC, leuD, leuB, ilvI, ilvH*, ilvC, ilvD, ilvE	cimA, leuC, leuD, leuB, ilvI, ilvH*, ilvC, ilvD, ilvE
leu	ilvH, ilvI, ilvC, ilvD, leuA, leuC, leuD, leuB, ilvE	ilvH, ilvI, ilvC, ilvD, leuA, leuC, leuD, leuB, ilvE	ilvH, ilvI, ilvC, ilvD, leuA, leuC, leuD, leuB, ilvE	ilvH, ilvI, ilvC, ilvD, leuA, leuC, leuD, leuB, ilvE	ilvH, ilvI, ilvC, ilvD, leuA, leuC, leuD, leuB, ilvE	ilvH, ilvI, ilvC, ilvD, leuA, leuC, leuD, leuB, ilvE	ilvH, ilvI, ilvC, ilvD, leuA, leuC, leuD, leuB, ilvE	ilvH, ilvI, ilvC, ilvD, leuA, leuC, leuD, leuB, ilvE	ilvH, ilvI, ilvC, ilvD, leuA, leuC, leuD, leuB, ilvE	ilvH, ilvI, ilvC, ilvD, leuA, leuC, leuD, leuB, ilvE	ilvH, ilvI, ilvC, ilvD, leuA, leuC, leuD, leuB, ilvE	ilvH, ilvI, ilvC, ilvD, leuA, leuC, leuD, leuB, ilvE	ilvH, ilvI, ilvC, ilvD, leuA, leuC, leuD, leuB, ilvE	ilvH, ilvI, ilvC, ilvD, leuA, leuC, leuD, leuB, ilvE	ilvH*, ilvI, ilvC, ilvD, leuA, leuC, leuD, leuB, ilvE	ilvH*, ilvI, ilvC, ilvD, leuA, leuC, leuD, leuB, ilvE
lys	asp-kinase, asd, dapA, dapB, dapD, dapC, dapE, dapF, lysA	asp-kinase, asd, dapA, dapB, dapD, dapC, dapE, dapF, lysA	asp-kinase, asd, dapA, dapB, dapD, dapC, dapE, dapF, lysA	asp-kinase, asd, dapA, dapB, dapD, dapC, dapE, dapF, lysA	asp-kinase, asd, dapA, dapB, dapD, dapC, dapE, dapF, lysA	asp-kinase, asd, dapA, dapB, dapD, dapC, dapE, dapF, lysA	asp-kinase, asd, dapA, dapB, dapD, dapC, dapE, dapF, lysA	asp-kinase, asd, dapA, dapB, dapD, dapC, dapE, dapF, lysA	asp-kinase, asd, dapA, dapB, dapD, dapC, dapE, dapF, lysA	asp-kinase, asd, dapA, dapB, dapD, dapC, dapE, dapF, lysA	asp-kinase, asd, dapA, dapB, dapD, dapC, dapE, dapF, lysA	asp-kinase, asd, dapA, dapB, dapD, dapC, dapE, dapF, lysA	asp-kinase, asd, dapA, dapB, ddh, lysA	asp-kinase, asd, dapA, dapB, dapD, dapC, dapE, dapF, lysA	asp-kinase, asd, dapA, dapB, dapD, dapC, dapE, dapF, lysA	asp-kinase, asd, dapA, dapB, dapD, dapC, dapE, dapF, lysA
met	asp-kinase, asd, hom, metX, metY, metH, B12-reactivation-domain	asp-kinase, asd, hom, metX, metY, metH, B12-reactivation-domain	asp-kinase, asd, hom, hom_kinase, metB, metC, metH, B12-reactivation-domain	asp-kinase, asd, hom, metX, metY, metH, B12-reactivation-domain	asp-kinase, asd, hom, metA, metB, metC, metH, B12-reactivation-domain	asp-kinase, asd, hom, hom_kinase, metB, metC, metH, B12-reactivation-domain	asp-kinase, asd, hom, metX, metY, metH, B12-reactivation-domain	asp-kinase, asd, hom, metX, metY, metH, B12-reactivation-domain	asp-kinase, asd, hom, metX, metY, metH, B12-reactivation-domain	asp-kinase, asd, hom, metX, metY, metH, B12-reactivation-domain	asp-kinase, asd, hom, metX, metY, metH, B12-reactivation-domain	asp-kinase, asd, hom, metX, metY, metH*, B12-reactivation-domain	asp-kinase, asd, hom, metX, metY, metE	asp-kinase, asd, hom, metX, metY, metH, B12-reactivation-domain	asp-kinase, asd, hom, hom_kinase, metB, metC, metH, B12-reactivation-domain	asp-kinase, asd, hom, hom_kinase, metB, metC, metH, B12-reactivation-domain
phe	cmutase, preph-dehydratase, ilvE	cmutase, preph-dehydratase, ilvE	cmutase, preph-dehydratase, ilvE	cmutase, preph-dehydratase, ilvE	cmutase, preph-dehydratase, ilvE	cmutase, preph-dehydratase, ilvE	cmutase, preph-dehydratase, ilvE	cmutase, preph-dehydratase, ilvE	cmutase, preph-dehydratase, ilvE	cmutase, preph-dehydratase, ilvE	cmutase, preph-dehydratase, ilvE	cmutase, preph-dehydratase, ilvE	cmutase, preph-dehydratase, ilvE	cmutase, preph-dehydratase, ilvE	cmutase, preph-dehydratase, ilvE	cmutase, preph-dehydratase, ilvE
pro	proB, proA, proC	proB, proA, proC	proB, proA, proC	proB, proA, proC	proB, proA, proC	proB, proA, proC	proB, proA, proC	proB, proA, proC	proB, proA, proC	proB, proA, proC	proB, proA, proC	proB, proA, proC	proB, proA, proC	proB, proA, proC	proB, proA, proC	proB, proA, proC
ser	serA, serC, serB	serA, serC, serB	serA, serC, serB	serA, serC, serB	serA, serC, serB	serA, serC, serB	serA, serC, serB	serA, serC, serB	serA, serC, serB	serA, serC, serB	serA, serC, serB	serA, serC, serB	serA, serC, serB	serA, serC, serB	serA, serC, serB	serA, serC, serB
thr	asp-kinase, asd, hom, thrB, thrC	asp-kinase, asd, hom, thrB, thrC	asp-kinase, asd, hom, thrB, thrC	asp-kinase, asd, hom, thrB, thrC	asp-kinase, asd, hom, thrB, thrC	asp-kinase, asd, hom, thrB, thrC	asp-kinase, asd, hom, thrB, thrC	asp-kinase, asd, hom, thrB*, thrC	asp-kinase, asd, hom, thrB, thrC	asp-kinase, asd, hom, thrB, thrC	asp-kinase, asd, hom, thrB, thrC	asp-kinase, asd, hom, thrB, thrC	asp-kinase, asd, hom, thrB, thrC	asp-kinase, asd, hom, thrB, thrC	asp-kinase, asd, hom, thrB, thrC	asp-kinase, asd, hom, thrB, thrC
trp	trpE, trpD_1, trpD_2, PRAI, IGPS, trpA, trpB	trpE, trpD_1, trpD_2, PRAI, IGPS, trpA, trpB	trpE, trpD_1, trpD_2, PRAI, IGPS, trpA, trpB	trpE, trpD_1, trpD_2, PRAI, IGPS, trpA, trpB	trpE, trpD_1, trpD_2, PRAI, IGPS, trpA, trpB	trpE, trpD_1, trpD_2, PRAI, IGPS, trpA, trpB	trpE, trpD_1, trpD_2, PRAI, IGPS, trpA, trpB	trpE, trpD_1, trpD_2, PRAI, IGPS, trpA, trpB	trpE, trpD_1, trpD_2, PRAI, IGPS, trpA, trpB	trpE, trpD_1, trpD_2, PRAI, IGPS, trpA, trpB	trpE, trpD_1, trpD_2, PRAI, IGPS, trpA, trpB	trpE, trpD_1, trpD_2, PRAI, IGPS*, trpA, trpB	trpE, trpD_1, trpD_2, PRAI, IGPS, trpA, trpB	trpE, trpD_1, trpD_2, PRAI, IGPS, trpA, trpB	trpE, trpD_1, trpD_2, PRAI, IGPS, trpA, trpB	trpE, trpD_1, trpD_2, PRAI, IGPS, trpA, trpB
tyr	cmutase, pre-dehydr, tyrB	cmutase, pre-dehydr, tyrB	cmutase, pre-dehydr, tyrB	cmutase, pre-dehydr, tyrB	cmutase, pre-dehydr, tyrB	cmutase, pre-dehydr, tyrB	cmutase, pre-dehydr, tyrB	cmutase, pre-dehydr, tyrB	cmutase, pre-dehydr, tyrB	cmutase, pre-dehydr, tyrB	cmutase, pre-dehydr*, tyrB	cmutase, pre-dehydr, tyrB	cmutase, pre-dehydr, tyrB	cmutase, pre-dehydr, tyrB	cmutase, pre-dehydr, tyrB	cmutase, pre-dehydr, tyrB
val	ilvH, ilvI, ilvC, ilvD, ilvE	ilvH, ilvI, ilvC, ilvD, ilvE	ilvH, ilvI, ilvC, ilvD, ilvE	ilvH, ilvI, ilvC, ilvD, ilvE	ilvH, ilvI, ilvC, ilvD, ilvE	ilvH, ilvI, ilvC, ilvD, ilvE	ilvH, ilvI, ilvC, ilvD, ilvE	ilvH, ilvI, ilvC, ilvD, ilvE	ilvH, ilvI, ilvC, ilvD, ilvE	ilvH, ilvI, ilvC, ilvD, ilvE	ilvH, ilvI, ilvC, ilvD, ilvE	ilvH, ilvI, ilvC, ilvD, ilvE	ilvH, ilvI, ilvC, ilvD, ilvE	ilvH, ilvI, ilvC, ilvD, ilvE	ilvH*, ilvI, ilvC, ilvD, ilvE	ilvH*, ilvI, ilvC, ilvD, ilvE
Confidence: high confidence medium confidence low confidence

## Sheet: Table S4
	Table S4 MicroTrait data for Frankia strains
	trait_matrixatgranularity1.id	trait_matrixatgranularity1.Resource.Acquisition.Substrate.uptake.aromatic.acid.transport	trait_matrixatgranularity1.Resource.Acquisition.Substrate.uptake.biopolymer.transport	trait_matrixatgranularity1.Resource.Acquisition.Substrate.uptake.carbohydrate.transport	trait_matrixatgranularity1.Resource.Acquisition.Substrate.uptake.carboxylate.transport	trait_matrixatgranularity1.Resource.Acquisition.Substrate.uptake.free.amino.acids.transport	trait_matrixatgranularity1.Resource.Acquisition.Substrate.uptake.ion.transport	trait_matrixatgranularity1.Resource.Acquisition.Substrate.uptake.lipid.transport	trait_matrixatgranularity1.Resource.Acquisition.Substrate.uptake.N.compound.transport	trait_matrixatgranularity1.Resource.Acquisition.Substrate.uptake.nucleic.acid.component.transport	trait_matrixatgranularity1.Resource.Acquisition.Substrate.uptake.organophosphorus.transport	trait_matrixatgranularity1.Resource.Acquisition.Substrate.uptake.osmolyte.transport	trait_matrixatgranularity1.Resource.Acquisition.Substrate.uptake.other.transport	trait_matrixatgranularity1.Resource.Acquisition.Substrate.uptake.peptide.transport	trait_matrixatgranularity1.Resource.Acquisition.Substrate.uptake.S.compound.transport	trait_matrixatgranularity1.Resource.Acquisition.Substrate.uptake.secondary.metabolite.transport	trait_matrixatgranularity1.Resource.Acquisition.Substrate.uptake.vitamin.transport	trait_matrixatgranularity1.Resource.Acquisition.Substrate.degradation.complex.carbohydrate.depolymerization	trait_matrixatgranularity1.Resource.Acquisition.Substrate.degradation.simple.compound.degradation	trait_matrixatgranularity1.Resource.Acquisition.Substrate.assimilation.C1.compounds	trait_matrixatgranularity1.Resource.Acquisition.Substrate.assimilation.N.compounds	trait_matrixatgranularity1.Resource.Acquisition.Substrate.assimilation.S.compounds	trait_matrixatgranularity1.Resource.Acquisition.Substrate.assimilation.P.compounds	trait_matrixatgranularity1.Resource.Use.Chemotrophy.chemoorganoheterotrophy.fermentation	trait_matrixatgranularity1.Resource.Use.Chemotrophy.chemoorganoheterotrophy.aerobic.respiration	trait_matrixatgranularity1.Resource.Use.Chemotrophy.chemolithoheterotrophy.anaerobic.respiration	trait_matrixatgranularity1.Resource.Use.Chemotrophy.chemolithoautotrophy	trait_matrixatgranularity1.Resource.Use.Phototrophy.photosystem	trait_matrixatgranularity1.Resource.Use.Phototrophy.pigments.core	trait_matrixatgranularity1.Resource.Use.Phototrophy.pigments.accessory	trait_matrixatgranularity1.Stress.Tolerance.General	trait_matrixatgranularity1.Stress.Tolerance.Specific.temperature.high	trait_matrixatgranularity1.Stress.Tolerance.Specific.temperature.low	trait_matrixatgranularity1.Stress.Tolerance.Specific.desiccation.osmotic.salt.stress	trait_matrixatgranularity1.Stress.Tolerance.Specific.pH.stress	trait_matrixatgranularity1.Stress.Tolerance.Specific.oxidative.stress	trait_matrixatgranularity1.Stress.Tolerance.Specific.oxygen.limitation	trait_matrixatgranularity1.Stress.Tolerance.Specific.envelope.stress	trait_matrixatgranularity1.growthrate	trait_matrixatgranularity1.optimumT	trait_matrixatgranularity2.id	trait_matrixatgranularity2.Resource.Acquisition.Substrate.uptake.aromatic.acid.transport	trait_matrixatgranularity2.Resource.Acquisition.Substrate.uptake.biopolymer.transport	trait_matrixatgranularity2.Resource.Acquisition.Substrate.uptake.carbohydrate.transport.amino.sugar.transport	trait_matrixatgranularity2.Resource.Acquisition.Substrate.uptake.carbohydrate.transport.carbohydrate.acid.transport	trait_matrixatgranularity2.Resource.Acquisition.Substrate.uptake.carbohydrate.transport.carbohydrate.derivative.transport	trait_matrixatgranularity2.Resource.Acquisition.Substrate.uptake.carbohydrate.transport.carbohydrate.phosphate.transport	trait_matrixatgranularity2.Resource.Acquisition.Substrate.uptake.carbohydrate.transport.monosaccharide.transport	trait_matrixatgranularity2.Resource.Acquisition.Substrate.uptake.carbohydrate.transport.oligosaccharide.transport
1	ACN14a	0	0	1	4	7	11	0	2	1	1	0	0	0	1	0	1	15	23	1	4	1	1	1	5	0	0	0	0	4	9	7	4	6	6	3	1	0	4.35049	28.1865	ACN14a	0	0	0	0	0	0	0	0
2	Ag46Mut15	1	0	1	2	6	11	0	1	1	1	0	0	0	1	1	1	20	25	1	4	1	1	0	3	0	0	0	0	2	9	7	4	6	7	3	1	1	3.25978	29.2112	Ag46Mut15	1	0	0	0	0	0	0	0
3	Agncl-10	1	0	2	3	7	11	0	2	0	1	0	0	0	1	0	1	13	26	1	4	1	1	1	5	0	0	0	0	4	8	6	4	6	6	3	1	0	9.60274	28.1469	Agncl-10	1	0	0	0	0	0	0	0
4	AgTrS:	0	0	0	2	5	10	0	1	1	1	0	0	0	1	1	1	13	21	1	4	1	1	0	3	0	0	0	0	2	8	7	3	5	7	3	1	1	3.6486	31.2425	AgTrS:	0	0	0	0	0	0	0	0
5	AiOr	0	0	1	1	1	9	0	1	0	1	0	0	0	1	0	1	11	28	1	4	1	1	1	4	0	0	0	0	4	9	7	4	6	7	3	1	0	6.91907	31.4177	AiOr	0	0	0	0	0	0	0	0
6	AvVan	0	0	1	1	5	8	0	1	0	1	0	0	0	0	0	1	12	25	1	4	1	1	1	4	0	0	0	0	0	8	7	4	4	6	3	1	1	6.18366	32.4813	AvVan	0	0	0	0	0	0	0	0
7	CcI3	1	0	2	4	5	10	0	1	0	2	0	0	0	1	1	1	10	22	1	5	1	1	2	5	0	0	0	0	2	10	8	2	6	7	3	1	1	5.2279	34.7807	CcI3	1	0	0	0	0	0	1	0
8	CpI1	0	0	1	4	7	12	0	2	0	1	0	0	0	1	0	1	13	28	2	4	1	1	1	5	0	0	0	0	4	9	7	4	6	6	3	1	1	4.74899	28.7518	CpI1	0	0	0	0	0	0	0	0
9	QA3	1	0	1	4	6	11	0	2	0	1	0	0	0	1	0	1	10	26	2	4	1	1	1	4	0	0	0	0	4	9	7	4	6	6	3	1	0	5.48055	28.8477	QA3	1	0	0	0	0	0	0	0
10	UmASH1	0	0	0	2	5	10	0	1	0	1	0	0	0	1	1	1	13	19	1	4	1	1	0	3	0	0	0	0	2	9	8	3	5	5	3	1	1	3.91573	32.5491	UmASH1	0	0	0	0	0	0	0	0
11	UmASt1	0	0	0	2	5	10	0	1	0	1	0	0	0	1	1	1	13	20	1	4	1	1	0	3	0	0	0	0	2	8	7	3	5	5	3	1	1	4.16981	32.3443	UmASt1	0	0	0	0	0	0	0	0
[truncated: 974 more columns]

## Sheet: Table S5
	Table S5 MicroTrait data for Protofrankia strains
	trait_matrixatgranularity1.id	trait_matrixatgranularity1.Resource.Acquisition.Substrate.uptake.aromatic.acid.transport	trait_matrixatgranularity1.Resource.Acquisition.Substrate.uptake.biopolymer.transport	trait_matrixatgranularity1.Resource.Acquisition.Substrate.uptake.carbohydrate.transport	trait_matrixatgranularity1.Resource.Acquisition.Substrate.uptake.carboxylate.transport	trait_matrixatgranularity1.Resource.Acquisition.Substrate.uptake.free.amino.acids.transport	trait_matrixatgranularity1.Resource.Acquisition.Substrate.uptake.ion.transport	trait_matrixatgranularity1.Resource.Acquisition.Substrate.uptake.lipid.transport	trait_matrixatgranularity1.Resource.Acquisition.Substrate.uptake.N.compound.transport	trait_matrixatgranularity1.Resource.Acquisition.Substrate.uptake.nucleic.acid.component.transport	trait_matrixatgranularity1.Resource.Acquisition.Substrate.uptake.organophosphorus.transport	trait_matrixatgranularity1.Resource.Acquisition.Substrate.uptake.osmolyte.transport	trait_matrixatgranularity1.Resource.Acquisition.Substrate.uptake.other.transport	trait_matrixatgranularity1.Resource.Acquisition.Substrate.uptake.peptide.transport	trait_matrixatgranularity1.Resource.Acquisition.Substrate.uptake.S.compound.transport	trait_matrixatgranularity1.Resource.Acquisition.Substrate.uptake.secondary.metabolite.transport	trait_matrixatgranularity1.Resource.Acquisition.Substrate.uptake.vitamin.transport	trait_matrixatgranularity1.Resource.Acquisition.Substrate.degradation.complex.carbohydrate.depolymerization	trait_matrixatgranularity1.Resource.Acquisition.Substrate.degradation.simple.compound.degradation	trait_matrixatgranularity1.Resource.Acquisition.Substrate.assimilation.C1.compounds	trait_matrixatgranularity1.Resource.Acquisition.Substrate.assimilation.N.compounds	trait_matrixatgranularity1.Resource.Acquisition.Substrate.assimilation.S.compounds	trait_matrixatgranularity1.Resource.Acquisition.Substrate.assimilation.P.compounds	trait_matrixatgranularity1.Resource.Use.Chemotrophy.chemoorganoheterotrophy.fermentation	trait_matrixatgranularity1.Resource.Use.Chemotrophy.chemoorganoheterotrophy.aerobic.respiration	trait_matrixatgranularity1.Resource.Use.Chemotrophy.chemolithoheterotrophy.anaerobic.respiration	trait_matrixatgranularity1.Resource.Use.Chemotrophy.chemolithoautotrophy	trait_matrixatgranularity1.Resource.Use.Phototrophy.photosystem	trait_matrixatgranularity1.Resource.Use.Phototrophy.pigments.core	trait_matrixatgranularity1.Resource.Use.Phototrophy.pigments.accessory	trait_matrixatgranularity1.Stress.Tolerance.General	trait_matrixatgranularity1.Stress.Tolerance.Specific.temperature.high	trait_matrixatgranularity1.Stress.Tolerance.Specific.temperature.low	trait_matrixatgranularity1.Stress.Tolerance.Specific.desiccation.osmotic.salt.stress	trait_matrixatgranularity1.Stress.Tolerance.Specific.pH.stress	trait_matrixatgranularity1.Stress.Tolerance.Specific.oxidative.stress	trait_matrixatgranularity1.Stress.Tolerance.Specific.oxygen.limitation	trait_matrixatgranularity1.Stress.Tolerance.Specific.envelope.stress	trait_matrixatgranularity1.growthrate	trait_matrixatgranularity1.optimumT	trait_matrixatgranularity2.id	trait_matrixatgranularity2.Resource.Acquisition.Substrate.uptake.aromatic.acid.transport	trait_matrixatgranularity2.Resource.Acquisition.Substrate.uptake.biopolymer.transport	trait_matrixatgranularity2.Resource.Acquisition.Substrate.uptake.carbohydrate.transport.amino.sugar.transport	trait_matrixatgranularity2.Resource.Acquisition.Substrate.uptake.carbohydrate.transport.carbohydrate.acid.transport	trait_matrixatgranularity2.Resource.Acquisition.Substrate.uptake.carbohydrate.transport.carbohydrate.derivative.transport	trait_matrixatgranularity2.Resource.Acquisition.Substrate.uptake.carbohydrate.transport.carbohydrate.phosphate.transport	trait_matrixatgranularity2.Resource.Acquisition.Substrate.uptake.carbohydrate.transport.monosaccharide.transport	trait_matrixatgranularity2.Resource.Acquisition.Substrate.uptake.carbohydrate.transport.oligosaccharide.transport
1	BMG5.1	0	0	1	0	3	14	1	1	0	1	0	0	1	1	1	1	10	19	2	3	1	1	0	4	0	0	0	0	0	7	6	2	3	5	4	1	1	6.87493	33.3949	BMG5.1	0	0	0	0	0	0	0	0
2	BMG5.30	0	0	1	0	5	14	1	1	0	1	0	0	1	1	1	1	10	17	2	4	1	1	0	4	0	0	0	0	0	7	6	2	3	5	4	1	1	4.60084	33.2876	BMG5.30	0	0	0	0	0	0	0	0
3	Cm1Cmnod	0	0	1	0	5	14	1	1	0	1	0	0	0	1	1	1	10	18	2	4	1	1	0	5	0	0	0	0	0	7	6	2	4	5	4	1	1	4.90825	35.4874	Cm1Cmnod	0	0	0	0	0	0	0	0
4	Cppng1	0	0	5	2	5	9	0	1	0	1	0	0	0	1	1	1	12	25	3	4	1	1	0	5	0	1	0	0	2	7	6	2	4	6	3	1	1	21.8164	34.3816	Cppng1	0	0	0	0	0	0	3	0
5	Cppng1Canod	0	0	5	2	5	9	0	1	0	1	0	0	0	1	1	1	12	25	3	4	1	1	0	5	0	1	0	0	2	7	6	2	4	6	3	1	1	21.9802	34.3847	Cppng1Canod	0	0	0	0	0	0	3	0
6	Cv1Ctnod1	0	0	1	5	5	9	1	2	0	2	0	0	0	1	1	1	10	21	2	4	1	1	0	5	0	0	0	0	0	7	6	3	4	6	2	1	1	6.63852	34.642	Cv1Ctnod1	0	0	0	0	0	0	0	0
7	Dg1	0	0	1	0	5	14	1	1	0	1	0	0	0	1	1	1	10	17	2	4	1	1	0	5	0	0	0	0	0	7	6	2	4	5	4	1	1	5.04256	34.2977	Dg1	0	0	0	0	0	0	0	0
8	Dg2	0	0	2	5	3	11	1	2	0	1	0	0	0	1	1	1	10	19	2	4	1	1	0	4	0	0	0	0	0	7	6	2	3	6	4	1	1	6.75021	32.7809	Dg2	0	0	0	0	0	0	1	0
[truncated: 974 more columns]
